# Supplementary material for: Mass-Manufacturable 3D Magnetic Force Sensor for Robotic Grasping and Slip Detection
Source: Sensors (Basel). 2023 Mar 10;23(6):3031. doi: 10.3390/s23063031 (PMC10054322; doi:10.3390/s23063031)
Supplement: Supplementary file 1 [file sensors-23-03031-s001.zip]

Archive with 1 entries (1 files):
- sensors-2244517-supplementary.mp4
